# Supplementary material for: Effect of a Broiler-Specific Light Spectrum on Growth Performance and Adrenocortical Activity in Chickens: A Pilot Study on a Commercial Farm
Source: Vet Sci. 2024 Dec 2;11(12):618. doi: 10.3390/vetsci11120618 (PMC11680236; doi:10.3390/vetsci11120618)
Supplement: Supplementary file 1 [file vetsci-11-00618-s001.zip]

Archive with 1 entries (1 files):
- vetsci-3222514-supplementary.pdf
